# Supplementary material for: Enhancement of Antioxidant and Anti-Glycation Properties of Beeswax Alcohol in Reconstituted High-Density Lipoprotein: Safeguarding against Carboxymethyllysine Toxicity in Zebrafish
Source: Antioxidants (Basel). 2023 Dec 14;12(12):2116. doi: 10.3390/antiox12122116 (PMC10740997; doi:10.3390/antiox12122116)
Supplement: Supplementary file 1 [file antioxidants-12-02116-s001.zip]

Archive with 4 entries (4 files):
- antioxidants-2728276-supplementary.pdf
- Video S1-tween30% + CML 1hour.mp4
- Video S2-tween30% + CML + BWA 1hour.mp4
- Video S3-tween30% + CML + vitC  1hour.mp4
